# Supplementary material for: Food and nutrient intake at 1 year of age in Northern Sweden: results from the Swedish NICE birth cohort
Source: Front Nutr. 2025 Feb 13;12:1548512. doi: 10.3389/fnut.2025.1548512 (PMC11864951; doi:10.3389/fnut.2025.1548512)
Supplement: Supplementary file 2 [file Supplementary_file_1.xlsx]

## Sheet: Sheet1
	Place			Any pet			Allergic heredity			Maternal education			Maternal BMI			Parity			Maternal smoking pre-pregnancy			Swedish mother			Maternal age			Maternal income			Paternal income			Gender
Food item	p-value	rho	fdr	p-value	rho	fdr	p-value	rho	fdr	p-value	rho	fdr	p-value	rho	fdr	p-value	rho	fdr	p-value	rho	fdr	p-value	rho	fdr	p-value	rho	fdr	p-value	rho	fdr	p-value	rho	fdr	p-value	rho	fdr
Candy	0.78985	0.0174021	0.958668	0.701602	-0.0248588	0.957565	0.991848	-0.000662953	0.999704	0.95617	-0.0035006	0.997548	0.684994	-0.0258857	0.955662	0.139681	0.0936763	0.686845	0.107468	0.102256	0.646588	0.00250788	-0.190356	0.185227	0.39208	0.0542518	0.863443	0.369701	0.0680228	0.853844	0.156748	0.108448	0.691418	0.546166	0.0382706	0.923356
Chips	0.294477	0.0683796	0.821696	0.111241	0.103069	0.646746	0.617352	-0.0324102	0.943159	0.011018	-0.16086	0.315202	0.805146	-0.0157435	0.961994	0.854331	-0.0116696	0.978171	0.676247	-0.0265928	0.955662	0.797265	0.0163278	0.958668	0.0294933	-0.137434	0.457774	0.983297	-0.00158942	0.999704	0.591938	0.0411547	0.932834	0.986527	0.00107126	0.999704
Ice cream	0.0545484	0.125048	0.54511	0.0188706	0.151483	0.391595	0.0668901	-0.118483	0.567389	0.145277	-0.0925643	0.686845	0.382455	0.0556981	0.857857	0.263298	0.0710149	0.790229	0.0101784	0.162582	0.31517	0.222293	-0.0774604	0.748042	0.153865	0.0902757	0.686845	0.889582	-0.0105397	0.985498	0.906395	-0.00903163	0.98985	0.561275	-0.0368406	0.925044
Probiotics	0.884734	-0.00946671	0.984682	0.57475	0.0363949	0.9307	0.459919	-0.0479237	0.887596	0.417457	0.0516104	0.883375	0.945264	-0.00438173	0.997548	0.197059	0.0818584	0.731432	0.588276	-0.0344691	0.932834	0.639181	-0.0297951	0.95366	0.108798	0.101465	0.646588	0.918496	-0.0077685	0.991922	0.936113	0.00615667	0.996216	0.29108	-0.066898	0.818276
Cheese on bread	0.218946	0.0801491	0.748042	0.709418	-0.0241764	0.957922	0.70661	0.0244212	0.957922	0.899015	-0.00808285	0.987853	0.122349	-0.0983659	0.653871	0.0690393	0.115185	0.57232	0.816314	-0.0147943	0.965156	0.0359898	-0.132707	0.481735	0.324793	0.0624019	0.825545	0.34083	0.0722201	0.832952	0.812619	-0.0182061	0.965156	0.265473	-0.0705512	0.790229
Ham on bread	0.422098	0.0523878	0.883375	0.334952	0.0625035	0.832319	0.120466	0.100505	0.652511	0.0328713	-0.135273	0.465624	0.103542	0.103618	0.640115	0.64658	-0.0291391	0.95366	0.297159	-0.0663296	0.821696	0.901986	-0.00782801	0.988266	0.0968156	-0.105043	0.631141	0.040395	-0.154672	0.492076	0.309986	-0.0778624	0.822065	0.957209	-0.00340377	0.997548
Marmalade	NA	NA	NA	NA	NA	NA	NA	NA	NA	NA	NA	NA	NA	NA	NA	NA	NA	NA	NA	NA	NA	NA	NA	NA	NA	NA	NA	NA	NA	NA	NA	NA	NA	NA	NA	NA
Liver pâte	0.579845	0.0361403	0.932795	0.702938	-0.024742	0.957597	0.357694	0.0596292	0.841281	0.802947	-0.0158926	0.960246	0.0318477	-0.136343	0.461884	0.0814548	-0.110409	0.596522	0.628953	0.0307692	0.952258	0.334699	0.0612621	0.832319	0.437984	-0.0491714	0.883375	0.550305	0.0453233	0.925044	0.894248	0.0102101	0.986917	0.746232	-0.0205265	0.958668
Caviar	0.286153	-0.0695668	0.813808	0.122112	-0.100064	0.653871	0.219464	0.0795539	0.748042	0.200572	-0.0813867	0.731432	0.793128	0.0167363	0.958668	0.419149	0.0513195	0.883375	0.608292	-0.0326348	0.939431	0.00274111	-0.188685	0.185227	0.216441	0.0782897	0.747977	0.983297	-0.00158942	0.999704	0.487755	-0.053259	0.892672	0.577246	-0.035349	0.931639
Messmör (whey cheese)	0.187668	-0.0858773	0.715241	0.478001	0.0460154	0.88881	0.11101	0.103135	0.646746	0.0200159	-0.147343	0.391595	0.189996	0.0834991	0.715241	0.844175	0.0124934	0.978171	0.315429	0.0638757	0.822065	0.682782	0.0259723	0.955662	0.30782	-0.0646249	0.822065	0.24434	-0.0882128	0.765068	0.14585	0.11136	0.686845	0.633751	0.0302175	0.952258
Tomato on bread	0.859865	0.0115285	0.978988	0.672424	0.0274313	0.955662	0.438357	-0.0502549	0.883375	0.926108	0.00590699	0.993158	0.826698	0.0139726	0.967507	0.161441	-0.0888292	0.695695	0.877911	-0.00978413	0.983018	0.0147176	-0.154122	0.357008	0.249445	-0.0729618	0.767807	0.430806	-0.0597563	0.883375	0.00693134	-0.205184	0.306449	0.294922	-0.0663687	0.821696
Cucumber on bread	0.555869	-0.0384481	0.925044	0.287371	-0.068953	0.813808	0.828504	0.0140555	0.967804	0.10726	-0.102316	0.646588	0.271133	0.0701474	0.795941	0.431977	-0.0499183	0.883375	0.955705	-0.00353775	0.997548	0.00625637	-0.172482	0.285251	0.438064	-0.0491628	0.883375	0.67183	0.0321537	0.955662	0.688443	0.0307909	0.955662	0.885315	-0.00914954	0.984682
Bulgur, couscous or quinoa	0.115485	-0.102515	0.650552	0.954624	0.00369219	0.997548	0.464645	-0.047421	0.888122	0.0915447	0.10716	0.629025	0.0541705	-0.122426	0.545067	0.900055	-0.00798304	0.987853	0.102117	-0.103836	0.639435	0.0412415	0.129196	0.493208	0.786522	0.0171791	0.958668	0.932029	0.0064752	0.994755	0.466016	0.0559484	0.888122	0.775245	0.0181109	0.958668
Rice	0.849441	-0.012396	0.978171	0.0785207	-0.113789	0.596522	0.388389	0.0559253	0.861613	0.23667	0.0752641	0.754785	0.357963	-0.0586185	0.841281	0.72485	-0.0223708	0.958668	0.716712	-0.0231083	0.957922	0.761187	0.0193167	0.958668	0.405254	0.0527594	0.874654	0.00558177	0.208092	0.27146	0.0294154	0.166117	0.457774	0.937143	0.0050026	0.996216
Pasta or noodles	0.0637854	-0.120607	0.560724	0.959842	0.00326724	0.998154	0.95451	0.00370152	0.997548	0.119432	0.0989367	0.652511	0.136992	-0.0946961	0.686796	0.153869	-0.0904563	0.686845	0.847394	0.0122569	0.978171	0.785149	0.0173272	0.958668	0.687513	0.0255119	0.955662	0.0603304	0.141881	0.557051	0.168143	0.105562	0.706832	0.867424	-0.0105892	0.978988
Total potato	0.58166	-0.0359674	0.932834	0.0564437	0.123308	0.549815	0.271988	0.0711893	0.796848	0.116445	-0.0997403	0.652511	0.909221	0.00727701	0.991322	0.357064	-0.0584908	0.841281	0.087128	-0.10864	0.608229	0.173032	-0.0864455	0.706832	0.928432	0.00569764	0.993158	0.513521	-0.0495721	0.900514	0.56381	-0.044312	0.925044	0.53029	-0.0397944	0.9113
French fries or fried potato	0.248448	0.0752601	0.767807	0.0266049	0.143134	0.426555	0.959355	-0.00330687	0.998154	0.666574	-0.0274372	0.955662	0.244174	-0.0742262	0.765068	0.00889399	0.165147	0.31517	0.356121	-0.0587239	0.841281	0.465963	0.0463174	0.888122	0.0144528	-0.154223	0.357008	0.565521	-0.0436068	0.925044	0.782071	-0.0212447	0.958668	0.787482	0.0171	0.958668
Boiled or mashed potato	0.383961	-0.0568076	0.858804	0.198766	0.0832418	0.731432	0.369177	0.0582215	0.853844	0.153221	-0.0907813	0.686845	0.655678	0.028452	0.95366	0.0992716	-0.104492	0.635251	0.13174	-0.095782	0.68159	0.0681346	-0.11556	0.571313	0.344312	0.0599363	0.839235	0.695843	-0.029673	0.956251	0.685797	-0.0310669	0.955662	0.436344	-0.0493474	0.883375
Vegetarian meat alternatives	0.00942116	-0.168338	0.31517	0.89399	-0.00864669	0.986917	0.28407	0.069426	0.811073	0.0199621	0.147407	0.391595	0.567735	-0.0364555	0.926204	0.0611418	-0.118601	0.557051	0.0755334	-0.112834	0.5884	0.0922628	0.10671	0.629025	0.951805	-0.0038341	0.997548	0.65189	0.0342399	0.95366	0.4504	-0.0579231	0.887596	0.748221	-0.02036	0.958668
Beans or lentils	0.63014	-0.0314372	0.952258	0.860244	0.0114241	0.978988	0.888381	0.0091071	0.985414	0.0125352	0.158022	0.326587	0.106175	-0.10284	0.646588	0.315529	-0.0637337	0.822065	0.275806	-0.0693283	0.801595	0.502913	0.0425632	0.895784	0.101696	0.103546	0.639435	0.11178	0.12029	0.646746	0.125371	-0.117312	0.662739	0.71625	0.0230544	0.957922
Soy products	0.517343	-0.0422608	0.903703	0.604635	-0.0335863	0.939175	0.384598	0.0563728	0.858804	0.0956397	0.105838	0.631141	0.270155	-0.0702904	0.795841	0.971421	0.00227728	0.999704	0.465747	-0.0464336	0.888122	0.653721	0.028509	0.95366	0.112155	0.100518	0.646746	0.459882	0.056063	0.887596	0.376885	-0.0677945	0.853844	0.431427	-0.0498774	0.883375
Quorn	0.106638	-0.105073	0.646588	0.172035	-0.088444	0.706832	0.37668	-0.0573163	0.853844	0.0956397	0.105838	0.631141	0.1212	-0.0986679	0.652511	0.678358	0.0263558	0.955662	0.465747	-0.0464336	0.888122	0.653721	0.028509	0.95366	0.0755729	0.112367	0.5884	0.515251	0.0493689	0.902463	0.572382	-0.0433421	0.928299	0.108964	-0.101417	0.646588
Roots	0.0611585	-0.121813	0.557051	0.280903	-0.0698832	0.809957	0.871757	0.0104744	0.979888	0.00524974	0.17639	0.264116	0.309344	-0.0648137	0.822065	0.562074	-0.0368397	0.925044	0.223672	-0.0773866	0.748042	0.454554	0.0475093	0.887596	0.0121307	0.158116	0.321793	0.0214259	0.173319	0.392616	0.751424	-0.0243267	0.958668	0.915223	0.00675287	0.991322
Total seafood	0.307312	-0.0665916	0.822065	0.479943	0.0458128	0.88881	0.312659	0.0654449	0.822065	0.679469	-0.0263126	0.955662	0.71699	0.0231316	0.957922	0.0203718	-0.146635	0.391595	0.501653	-0.0427751	0.895784	0.537226	-0.0392048	0.916739	0.358218	0.0582335	0.841281	0.164423	0.10526	0.701442	0.849813	0.0145436	0.978171	0.416641	0.0514925	0.883375
Seafood (without caviar)	0.336066	-0.0627567	0.832319	0.426367	0.0515795	0.883375	0.344707	0.0612559	0.839235	0.715564	-0.0232062	0.957922	0.716014	0.0232149	0.957922	0.0178788	-0.149678	0.389331	0.516916	-0.0412622	0.903703	0.640523	-0.0296758	0.95366	0.398137	0.053562	0.867521	0.162599	0.105714	0.695695	0.827766	0.01671	0.967717	0.389871	0.054505	0.862666
Lean Fish	0.23125	-0.078057	0.751433	0.493553	0.0444052	0.895784	0.526545	0.0410758	0.909579	0.820169	0.0144784	0.965901	0.870894	0.0103723	0.979888	0.0425819	-0.128361	0.497015	0.45523	-0.0475341	0.887596	0.814801	0.0148882	0.965156	0.29065	0.0669575	0.818276	0.120364	0.117512	0.652511	0.491981	0.0527436	0.895784	0.77861	0.0178324	0.958668
Fish fingers	0.737008	-0.021927	0.958668	0.11415	0.102243	0.648033	0.770862	-0.0188969	0.958668	0.108185	-0.102049	0.646588	0.888667	-0.00893444	0.985414	0.186223	0.0838732	0.715241	0.875783	-0.00995607	0.981388	0.0815731	0.110367	0.596522	0.456614	-0.0471976	0.887596	0.727963	-0.0264027	0.958668	0.441782	-0.0590293	0.886602	0.307426	0.0646775	0.822065
Cod or pollock	0.215368	-0.0807732	0.747679	0.960981	-0.00317454	0.998626	0.719758	-0.0232777	0.958145	0.502527	0.0426879	0.895784	0.430248	-0.0503092	0.883375	0.00520325	-0.176217	0.264116	0.424528	-0.0508317	0.883375	0.406259	0.0527529	0.875528	0.499749	0.0427925	0.895784	0.019621	0.175776	0.391595	0.185702	0.101387	0.715241	0.742331	-0.0208535	0.958668
Tuna	0.92565	0.00609392	0.993158	0.495889	0.0441657	0.895784	0.236937	0.0766292	0.754785	0.917696	-0.00658169	0.991922	0.49241	0.0437919	0.895784	0.140992	0.0933687	0.686845	0.784549	-0.017412	0.958668	0.0210448	-0.145869	0.392616	0.246681	0.0733883	0.767807	0.278213	-0.0821827	0.804378	0.146637	-0.111144	0.686845	0.902241	0.00779179	0.988266
Fatty fish	0.746769	-0.021084	0.958668	0.780513	0.0180798	0.958668	0.518534	0.0418741	0.903872	0.887268	0.00902903	0.985414	0.471699	0.04591	0.88881	0.124725	-0.0973541	0.661724	0.417277	-0.0516303	0.883375	0.464715	-0.0464469	0.888122	0.742321	0.0208543	0.958668	0.133294	0.113603	0.686796	0.672808	-0.0324279	0.955662	0.928562	0.00568726	0.993158
Shellfish	0.493086	0.0447364	0.895784	0.0342003	0.136768	0.47345	0.00259284	-0.19361	0.185227	0.495267	-0.0434153	0.895784	0.790658	-0.0169409	0.958668	0.236787	-0.0750936	0.754785	0.556081	0.037481	0.925044	0.913527	-0.00690242	0.991322	0.884361	0.00922614	0.984682	0.21174	0.0945943	0.742713	0.612009	0.0389436	0.94039	0.599486	-0.0333035	0.936769
Other fish	0.880569	-0.00981132	0.983218	0.779843	0.0181364	0.958668	0.0800478	0.113216	0.596522	0.335513	-0.0612829	0.832319	0.948714	0.00410515	0.997548	0.750734	-0.0201904	0.958668	0.429807	-0.0502552	0.883375	0.627299	0.030855	0.952258	0.139897	0.0934378	0.686845	0.969201	0.00293126	0.999704	0.448901	0.0581146	0.887596	0.0494359	0.124157	0.526474
Total vegetables	0.222762	-0.0794915	0.748042	0.740674	-0.021473	0.958668	0.866673	0.0108935	0.978988	0.0752329	0.112949	0.5884	0.768951	0.0187461	0.958668	0.265341	-0.0707126	0.790229	0.261988	-0.0713535	0.789753	0.428378	-0.050309	0.883375	0.121112	0.0980963	0.652511	0.137621	0.11236	0.686796	0.695154	-0.0300925	0.956251	0.991661	-0.000662992	0.999704
Tomato or bell pepper	0.979684	0.00166292	0.999704	0.357455	0.0596588	0.841281	0.117668	-0.101266	0.652511	0.0422446	0.128827	0.497015	0.787423	-0.017209	0.958668	0.198182	-0.0816544	0.731432	0.168957	-0.0874457	0.706832	0.0540786	-0.12198	0.545067	0.951862	-0.00382956	0.997548	0.725641	0.0266374	0.958668	0.24728	-0.0886918	0.767807	0.614741	0.0319204	0.940443
Cucumber or lettuce	0.760776	0.0198801	0.958668	0.387512	0.0560286	0.861613	0.899876	-0.00816397	0.987853	0.590394	-0.0342736	0.932834	0.686176	0.0257831	0.955662	0.322853	0.0627782	0.825545	0.659353	-0.0280707	0.95366	0.133813	-0.0950815	0.686796	0.572096	0.0358278	0.928299	0.644784	-0.0349894	0.95366	0.167148	-0.105808	0.706832	0.62264	-0.03121	0.94925
Carrot	0.522828	-0.0417094	0.904872	0.416537	-0.0526816	0.883375	0.382234	-0.0566532	0.857857	0.188321	0.083645	0.715241	0.810772	0.0152802	0.965156	0.205807	-0.0802902	0.742713	0.593406	-0.0339963	0.932834	0.654743	-0.028419	0.95366	0.185092	0.0839196	0.715241	0.662639	0.0331123	0.95366	0.331762	-0.0744455	0.831685	0.954003	-0.00365901	0.997548
Onion	0.392366	0.0558117	0.863443	0.126502	0.0989091	0.663721	0.249311	-0.0746488	0.767807	0.347449	-0.059789	0.841281	0.978426	-0.00172592	0.999704	0.005912	-0.173637	0.278245	0.762011	-0.0192871	0.958668	0.212656	-0.0790956	0.742713	0.0102368	-0.161812	0.31517	0.396415	-0.0643156	0.86712	0.764413	-0.023016	0.958668	0.397074	-0.0536826	0.867263
Corn	0.922441	0.00635773	0.992259	0.748852	-0.020772	0.958668	0.169622	0.0889423	0.706832	0.0139574	0.155625	0.3511	0.796486	-0.0164585	0.958668	0.414915	-0.0517875	0.883375	0.700557	-0.0244906	0.957565	0.0131925	0.156573	0.337681	0.487229	0.0440491	0.892672	0.0337442	0.160143	0.473392	0.715265	-0.0280142	0.957922	0.345128	-0.0598352	0.839235
Avocado	0.188299	-0.0857551	0.715241	0.140842	0.095341	0.686845	0.563839	-0.0374372	0.925044	0.906835	0.007454	0.98985	0.55992	-0.0371931	0.925044	0.208835	-0.0797584	0.742713	0.0984954	-0.104942	0.633061	0.475526	0.0453307	0.88881	0.137924	-0.0939036	0.686796	0.631891	-0.0363581	0.952258	0.967673	-0.00311283	0.999704	0.214772	-0.078574	0.747679
Cauliflower or cabbage	0.394881	0.0555162	0.865063	0.0813376	0.112738	0.596522	0.786572	0.0175681	0.958668	0.196656	-0.0820975	0.731432	0.33772	0.0611282	0.832319	0.681352	0.0260962	0.955662	0.354791	-0.0588862	0.841281	0.1032	-0.103303	0.640115	0.283773	0.0679174	0.811073	0.347243	-0.0712691	0.841281	0.181851	0.102277	0.712369	0.303669	-0.0651807	0.822065
Broccoli	0.494154	-0.044626	0.895784	0.381436	0.0567481	0.857857	0.674438	-0.0272524	0.955662	0.670457	-0.0270976	0.955662	0.697362	-0.0248157	0.956251	0.0343973	-0.133857	0.47345	0.685241	-0.0258118	0.955662	0.18212	-0.0846584	0.712369	0.730283	-0.0218669	0.958668	0.982987	-0.00161889	0.999704	0.19128	-0.100122	0.715585	0.270553	-0.0698079	0.795841
Spinach	0.675854	0.0272996	0.955662	0.789568	-0.0173156	0.958668	0.826924	0.0141871	0.967507	0.126203	-0.0971715	0.663721	0.746203	0.020654	0.958668	0.521415	-0.0407382	0.904571	0.0100442	0.162869	0.31517	0.559277	0.0371033	0.925044	0.893845	-0.00846481	0.986917	0.0725092	-0.135712	0.581269	0.717798	-0.0277539	0.957922	0.985713	0.00113595	0.999704
Green peas	0.268465	-0.0721694	0.792896	0.993101	0.000561095	0.999704	0.933052	-0.00545096	0.995119	0.844056	0.0125284	0.978171	0.914301	-0.00686815	0.991322	0.222098	-0.0774931	0.748042	0.220815	-0.0778648	0.748042	0.228015	0.0765134	0.748042	0.715519	0.0231164	0.957922	0.923501	-0.00728999	0.992259	0.863718	-0.0131833	0.978988	0.45136	0.0477496	0.887596
Beans, lentils or chickpeas	0.355117	0.0603306	0.841281	0.0435013	0.130441	0.499751	0.0467283	0.128512	0.512606	0.448123	-0.0482859	0.887596	0.430458	-0.0502863	0.883375	0.222537	-0.0774197	0.748042	0.679265	0.0263303	0.955662	0.632189	0.0304178	0.952258	0.658034	-0.0280731	0.95366	0.707042	-0.0285269	0.957922	0.0894735	-0.129883	0.618682	0.949255	0.00403724	0.997548
Parsnip, Swedish turnip or celeriac	0.201031	-0.0833514	0.731432	0.971431	0.00232388	0.999704	0.404002	-0.0541095	0.873242	0.645309	0.0293108	0.95366	0.688055	-0.0256203	0.955662	0.223936	-0.0771867	0.748042	0.306222	-0.0651003	0.822065	0.353516	-0.0589229	0.841281	0.147678	0.0916482	0.686845	0.459055	0.0561662	0.887596	0.45678	0.0571118	0.887596	0.584135	-0.0347115	0.932834
Pickled vegetables	0.800847	0.0164715	0.959307	0.437521	0.0503465	0.883375	1	0	1	0.0945598	-0.106182	0.631141	0.758308	0.0196365	0.958668	0.0572802	0.120406	0.549815	0.109363	0.101712	0.646588	0.752563	0.0200373	0.958668	0.0638369	0.117162	0.560724	0.309522	0.077036	0.822065	0.457639	0.057003	0.887596	0.577246	-0.035349	0.931639
Other vegetables	0.717992	0.0235802	0.957922	0.283436	0.0695173	0.811073	0.78085	-0.0180513	0.958668	0.0230695	-0.143973	0.396924	0.748248	0.0204817	0.958668	0.701555	-0.0243556	0.957565	0.368628	-0.0572159	0.853844	0.580393	0.0351281	0.932795	0.248262	0.0731439	0.767807	0.258779	-0.0855764	0.784944	0.896996	-0.0099433	0.986966	0.0835972	0.109426	0.600829
Water	0.946825	-0.00435527	0.997548	0.633121	0.0309663	0.952258	0.662672	0.0283004	0.95366	0.759252	0.0195177	0.958668	0.295263	-0.0667251	0.821696	0.0394151	0.130372	0.492076	0.938626	0.00490412	0.996216	0.156916	0.0897944	0.691418	0.252499	0.0724944	0.773941	0.162391	0.105766	0.695695	0.754595	0.0240061	0.958668	0.296983	-0.0660868	0.821696
Sugary drinks	0.372315	0.0582097	0.853844	0.0196415	0.150529	0.391595	0.936778	0.00514696	0.996216	0.0321801	-0.135808	0.461884	0.497125	0.0433165	0.895784	0.862223	0.0110309	0.978988	7.45988e-05	0.248332	0.0313032	0.952965	-0.00374924	0.997548	0.134308	-0.0947707	0.686796	0.0156306	-0.181993	0.361985	0.965045	0.00336602	0.999704	0.466328	0.0461865	0.888122
Total soda	0.981233	-0.00153609	0.999704	0.326984	0.0635398	0.825545	0.599163	0.0340958	0.936769	0.0407671	-0.129757	0.492076	0.0744119	0.113496	0.5884	0.718278	0.0229285	0.957922	0.0023171	0.192213	0.185227	0.59094	-0.0341541	0.932834	0.0804385	-0.110555	0.596522	0.0011197	-0.243649	0.136137	0.891995	-0.0104289	0.986917	0.938175	0.00492031	0.996216
Soda with sugar	0.871338	0.010576	0.979888	0.86353	0.0111528	0.978988	0.612962	-0.032815	0.94039	0.0395399	-0.130552	0.492076	0.0815925	0.110806	0.596522	0.169404	-0.0871784	0.706832	9.71655e-07	0.304485	0.00141764	0.797267	0.0163276	0.958668	0.0586673	-0.119507	0.551226	0.0980422	-0.125108	0.632936	0.591938	0.0411547	0.932834	0.161889	-0.0885566	0.695695
Soda with artificial sweeteners	0.301496	-0.0673956	0.822065	0.374892	-0.057531	0.853844	0.480652	0.0457389	0.88881	0.147189	-0.0921284	0.686845	0.192122	0.0831013	0.716896	0.332657	-0.061521	0.832319	0.000641349	0.214871	0.0850662	0.856151	0.0115223	0.978171	0.254128	-0.0722467	0.776583	0.24434	-0.0882128	0.765068				0.324077	-0.0624941	0.825545
Juice	0.517818	0.042213	0.903703	0.0105726	0.164753	0.31517	0.921679	-0.00637971	0.992259	0.185686	-0.0841447	0.715241	0.956608	-0.00347259	0.997548	0.692441	0.0251385	0.956251	0.000232475	0.231257	0.0423976	0.606391	-0.0327415	0.939431	0.507585	-0.0420143	0.895784	0.437596	-0.0588815	0.883375	0.61445	0.0386769	0.940443	0.102051	0.103439	0.639435
Plant-based dairy alternatives	0.822784	-0.0146247	0.966539	0.987783	0.000993623	0.999704	0.0856551	0.111183	0.603724	0.78588	-0.0173018	0.958668	0.791668	0.0168572	0.958668	0.536707	0.0392548	0.916739	0.454131	-0.04765	0.887596	0.320071	0.0631395	0.825545	0.20659	0.0799911	0.742713	0.63984	-0.0355129	0.95366	0.967594	0.00312048	0.999704	0.727651	0.022089	0.958668
Oat drink	0.314803	-0.0655708	0.822065	0.950711	0.00401099	0.997548	0.636786	0.030633	0.95366	0.326494	-0.0624345	0.825545	0.698063	0.0247553	0.956313	0.454424	0.0475229	0.887596	0.783172	0.0175261	0.958668	0.539411	0.0389947	0.918321	0.45666	0.0471929	0.887596	0.725569	0.0266447	0.958668	0.312632	0.077439	0.822065	0.721177	0.0226365	0.958668
Soy drink	NA	NA	NA	NA	NA	NA	NA	NA	NA	NA	NA	NA	NA	NA	NA	NA	NA	NA	NA	NA	NA	NA	NA	NA	NA	NA	NA	NA	NA	NA	NA	NA	NA	NA	NA	NA
Sesame drink	NA	NA	NA	NA	NA	NA	NA	NA	NA	NA	NA	NA	NA	NA	NA	NA	NA	NA	NA	NA	NA	NA	NA	NA	NA	NA	NA	NA	NA	NA	NA	NA	NA	NA	NA	NA
Coconut milk	0.210179	0.0816916	0.742713	0.261735	0.0727278	0.789753	0.157734	-0.0914779	0.691418	0.147189	-0.0921284	0.686845	0.572631	0.0359958	0.928299	0.478258	0.0450508	0.88881	0.768255	-0.018766	0.958668	0.856151	0.0115223	0.978171	0.168763	-0.0871339	0.706832	0.983297	-0.00158942	0.999704	0.591938	0.0411547	0.932834	0.324077	-0.0624941	0.825545
Yoghurt	0.798333	-0.0166839	0.958668	0.336964	0.0622442	0.832319	0.340107	-0.0618413	0.832952	0.418192	-0.0515291	0.883375	0.601175	-0.0333515	0.93809	0.0569689	0.120556	0.549815	0.632417	0.030459	0.952258	0.215746	0.0785656	0.747679	0.0871229	-0.108206	0.608229	0.300081	-0.07855	0.822065	0.212785	-0.0954813	0.742713	0.451458	-0.0477393	0.887596
Plain yoghurt	0.522555	-0.0417368	0.904872	0.739612	0.0215643	0.958668	0.846182	-0.0125873	0.978171	0.967602	0.00258699	0.999704	0.527418	-0.0403163	0.909579	0.683962	-0.0258702	0.955662	0.900511	-0.00796252	0.987853	0.200169	0.0812953	0.731432	0.632776	-0.0303043	0.952258	0.826725	0.0166178	0.967507	0.800744	-0.0193837	0.959307	0.349927	-0.0592436	0.841281
Flavored yoghurt	0.233861	0.0776232	0.754785	0.636042	-0.0307006	0.95366	0.398888	0.0546995	0.867521	0.998653	-0.0001075	0.999704	0.436174	-0.049666	0.883375	0.109464	0.101478	0.646588	0.607418	-0.0327143	0.939431	0.0584893	-0.11983	0.551226	0.995299	0.000373732	0.999704	0.850132	0.0143441	0.978171	0.976685	0.00224478	0.999704	0.68595	-0.0256466	0.955662
Other yoghurt	0.658871	-0.0288231	0.95366	0.946398	-0.00436245	0.997548	0.174351	-0.0879706	0.706832	0.28324	-0.0682671	0.811073	0.94317	0.00454961	0.997548	0.563937	0.0366644	0.925044	0.660991	0.0279268	0.95366	0.602973	0.0330525	0.939175	0.255401	-0.0720539	0.777932	0.535091	-0.0470628	0.916739	0.0368822	-0.159281	0.489193	0.151869	-0.0907138	0.686845
Sweetened fruit soup	0.0706329	0.117645	0.577687	0.469444	0.0469134	0.888351	0.543734	-0.0393835	0.922451	0.065334	-0.116981	0.560724	0.299586	0.0661319	0.822065	0.884863	0.00920433	0.984682	0.431185	0.0501053	0.883375	0.0229042	-0.143857	0.396924	0.336452	-0.0609181	0.832319	0.351969	-0.0705753	0.841281	0.1535	0.1093	0.686845	0.719757	0.0227569	0.958145
Soup	0.75665	0.020234	0.958668	0.117743	0.101245	0.652511	0.820604	-0.0147138	0.965901	0.0401738	-0.130139	0.492076	0.22094	-0.0780018	0.748042	0.101235	0.103893	0.639435	0.683223	-0.0259867	0.955662	0.0152736	-0.153283	0.359423	0.47729	-0.0450591	0.88881	0.0610227	-0.141505	0.557051	0.118798	-0.119381	0.652511	0.139891	-0.0934393	0.686845
Total gruel (“välling”)	0.678663	0.027049	0.955662	0.848106	0.012428	0.978171	0.0149263	-0.156969	0.357008	0.17949	-0.0853407	0.712369	0.0966881	0.10572	0.631141	0.41825	0.0514186	0.883375	0.00894847	0.165347	0.31517	0.275674	-0.0692074	0.801595	0.102763	-0.103226	0.640115	0.70912	-0.028315	0.957922	0.880786	0.011519	0.983218	0.689815	0.0253137	0.955662
Mild whole grain gruel	0.741037	0.0215786	0.958668	0.426622	0.0515511	0.883375	0.0483321	-0.127594	0.519083	0.694284	0.0250304	0.956251	0.965096	-0.00279285	0.999704	0.318324	0.0633673	0.824929	0.190639	0.0832097	0.715241	0.609117	0.0324939	0.939431	0.461818	-0.0466544	0.888122	0.173216	-0.103121	0.706832	0.178767	-0.103	0.712369	0.742008	0.0208806	0.958668
Whole grain gruel	0.357424	0.0600424	0.841281	0.178677	0.0870987	0.712369	0.0483861	-0.127564	0.519083	0.359249	-0.0583437	0.841281	0.273852	0.0697516	0.799101	0.0215279	-0.145332	0.392616	0.285503	0.0679479	0.813572	0.997779	-0.000176904	0.999704	0.0347887	-0.133303	0.474362	0.743721	0.0248163	0.958668	0.106757	0.123415	0.646588	0.734388	-0.021521	0.958668
Corn gruel or gluten-free gruel	0.353596	0.0605213	0.841281	0.229337	-0.0778819	0.748552	0.817598	-0.0149648	0.965891	0.0696079	-0.115183	0.573774	0.158904	0.0897297	0.692061	0.914554	-0.0068201	0.991322	0.318166	-0.0635162	0.824929	0.002793	-0.188331	0.185227	0.143448	0.092612	0.686845	0.857174	-0.0136627	0.978573	0.793369	-0.0201172	0.958668	0.337559	0.0607789	0.832319
Other gruel	0.0106393	-0.165649	0.31517	0.15168	-0.0928247	0.686845	0.569678	0.0368782	0.9266	0.964596	-0.00282713	0.999704	0.299737	0.0661113	0.822065	0.149891	0.0913357	0.686845	0.716533	-0.0231236	0.957922	0.412167	0.0520927	0.883375	0.388478	0.0546651	0.861613	0.867602	0.0126555	0.978988	0.677202	0.0319664	0.955662	0.436961	0.0492811	0.883375
Porridge or rice pudding	0.434714	-0.0509777	0.883375	0.143314	-0.0947544	0.686845	0.118687	0.100987	0.652511	0.0265453	0.140577	0.426555	0.112599	-0.101003	0.646746	0.775488	-0.0181272	0.958668	0.494721	-0.0434702	0.895784	0.949666	-0.00401255	0.997548	0.0359835	0.132446	0.481735	0.0645481	0.139638	0.560724	0.464866	0.0560925	0.888122	0.42984	-0.0500492	0.883375
Oatmeal porridge	0.751611	0.020667	0.958668	0.00816999	0.170371	0.31517	0.453967	-0.048561	0.887596	0.896275	0.00830338	0.986917	0.0849841	-0.109601	0.601902	0.0280443	0.138951	0.444746	0.382584	-0.0555702	0.857857	0.43652	-0.0494279	0.883375	0.311342	0.0641572	0.822065	0.870504	-0.0123757	0.979888	0.612459	0.0388944	0.94039	0.228502	-0.07628	0.748042
Semolina or rice porridge	0.758124	-0.0201075	0.958668	0.200905	0.0828482	0.731432	0.604467	0.0336019	0.939175	0.363705	-0.0578057	0.845995	0.432194	-0.0500974	0.883375	0.0441243	0.127427	0.502948	0.136966	0.094511	0.686796	0.439823	0.0490732	0.883887	0.979402	-0.0016378	0.999704	0.308827	-0.0771463	0.822065	0.0518247	-0.148533	0.537496	0.23649	-0.0749902	0.754785
Snack porridge e.g., rice pudding	NA	NA	NA	NA	NA	NA	NA	NA	NA	NA	NA	NA	NA	NA	NA	NA	NA	NA	NA	NA	NA	NA	NA	NA	NA	NA	NA	NA	NA	NA	NA	NA	NA	NA	NA	NA
Powder-based porridge for child	0.0653346	-0.119915	0.560724	6.95582e-05	-0.253872	0.0313032	0.0637327	0.119872	0.560724	0.0012499	0.203399	0.140277	0.972364	-0.00221102	0.999704	0.0510608	-0.123536	0.536227	0.88016	-0.00960253	0.983218	0.439457	0.0491124	0.883887	0.13754	0.0939948	0.686796	0.0203984	0.174695	0.391595	0.893543	-0.0102786	0.986917	0.798179	0.0162198	0.958668
Other porridge	0.228668	0.0784893	0.748042	0.734498	0.0220041	0.958668	0.807671	-0.0157949	0.962739	0.126921	-0.0969887	0.663721	0.0462911	-0.126668	0.512606	0.205108	-0.0804136	0.742564	0.753185	0.0200257	0.958668	0.175925	-0.0858693	0.709044	0.873112	0.0101309	0.980154	0.664021	0.0329677	0.95449	0.463755	0.056232	0.888122	0.303434	0.0652124	0.822065
Nuts	0.788295	-0.017534	0.958668	0.174618	0.0879163	0.706832	0.826029	-0.0142616	0.967507	0.235548	-0.075444	0.754785	0.84195	-0.0127257	0.977669	0.376265	0.056197	0.853844	0.216857	0.0785347	0.747977	0.539374	0.0389983	0.918321	0.931706	-0.00543634	0.994755	0.427802	0.060146	0.883375	0.702842	-0.0292954	0.957597	0.761794	-0.0192273	0.958668
Buns, biscuits, or cookies	0.0562726	0.124174	0.549815	0.228168	0.0780772	0.748042	0.226525	-0.0783527	0.748042	0.292793	-0.0669307	0.821508	0.926487	0.0058886	0.993158	0.000107276	0.242531	0.0313032	0.58052	0.0351874	0.932795	0.0230099	-0.143747	0.396924	0.888831	-0.00886715	0.985414	0.643931	-0.0350796	0.95366	0.801976	-0.0192613	0.959871	0.722964	0.0224853	0.958668
Raisins	0.698889	-0.0252562	0.956547	0.358944	-0.0594747	0.841281	0.994582	0.000440588	0.999704	0.611019	0.032387	0.940376	0.173617	-0.0866781	0.706832	0.64982	0.0288529	0.95366	0.0510867	-0.123771	0.536227	0.455843	0.0473737	0.887596	0.190698	-0.0828643	0.715241	0.540918	-0.0463936	0.918743	0.0829036	-0.132605	0.600053	0.662407	0.0276904	0.95366
Egg	0.605089	0.033758	0.939175	0.401644	0.054381	0.869434	9.52481e-05	-0.249213	0.0313032	0.449662	0.0481226	0.887596	0.012033	-0.159245	0.321793	0.364143	-0.0576364	0.845995	0.0817714	-0.110518	0.596522	0.798342	-0.0162391	0.958668	0.443712	-0.0485595	0.887596	0.562724	-0.0439206	0.925044	0.287587	-0.0815452	0.813808	0.0228176	-0.143661	0.396924
Bread and crackers	0.921094	0.00646848	0.992259	0.384961	-0.0563298	0.858804	0.506094	0.0431264	0.895784	0.910958	0.00712268	0.991322	0.0108009	-0.161617	0.31517	0.003172	0.185912	0.201215	0.478331	-0.0451346	0.88881	0.727457	0.02215	0.958668	0.360961	0.0579025	0.841281	0.224456	0.0920275	0.748042	0.0918606	0.128934	0.629025	0.951386	0.00386748	0.997548
Total bread	0.885471	0.00940573	0.984682	0.391712	-0.0555352	0.863443	0.445171	0.0495113	0.887596	0.990891	0.000727162	0.999704	0.0102096	-0.162842	0.31517	0.00412228	0.180837	0.231323	0.468345	-0.0461639	0.888122	0.776115	0.0180752	0.958668	0.352847	0.0588861	0.841281	0.165333	0.105035	0.703266	0.0715909	0.137728	0.577687	0.974238	0.00204858	0.999704
Total wholegrain bread	0.5363	0.0403676	0.916739	0.833875	-0.0136087	0.971745	0.730328	-0.0223636	0.958668	0.783308	-0.0175149	0.958668	0.687685	-0.0256523	0.955662	0.00256319	0.189947	0.185227	0.0317094	-0.136178	0.461884	0.433699	-0.0497321	0.883375	0.39024	0.0544627	0.862666	0.58685	0.0412372	0.932834	0.360715	0.0701175	0.841281	0.560613	-0.0369029	0.925044
Soft wholegrain bread	0.599686	0.0342639	0.936769	0.896111	-0.00847274	0.986917	0.92357	-0.00622523	0.992259	0.951089	-0.00390685	0.997548	0.540338	-0.0390637	0.918743	0.0388178	0.130766	0.492076	0.080481	-0.110985	0.596522	0.562702	-0.0367806	0.925044	0.452791	0.0475989	0.887596	0.488247	0.0525829	0.892672	0.382772	0.0669639	0.857857	0.660167	-0.0278863	0.95366
Crispbread	0.373164	0.0581066	0.853844	0.776875	0.0183874	0.958668	0.680443	-0.0267201	0.955662	0.501446	-0.0427957	0.895784	0.545095	0.0386063	0.923356	0.00872721	0.165549	0.31517	0.138783	-0.0940778	0.686845	0.472156	-0.0456772	0.88881	0.959757	0.00320089	0.998154	0.276815	-0.0824213	0.802928	0.990881	-0.000877826	0.999704	0.0758185	-0.112273	0.5884
White bread	0.768208	-0.0192441	0.958668	0.852608	-0.0120553	0.978171	0.554964	0.0382921	0.925044	0.749998	-0.0202932	0.958668	0.0194634	-0.148298	0.391595	0.0559358	0.121058	0.549815	0.723122	0.0225629	0.958668	0.154863	0.0902393	0.688858	0.99837	-0.000129566	0.999704	0.200067	0.0970495	0.731432	0.241887	0.0897074	0.76388	0.722609	0.0225153	0.958668
Rusks, rice cakes, or digestive biscuits	0.776132	-0.0185679	0.958668	0.66072	0.0284751	0.95366	0.484507	0.0453384	0.892545	0.451632	0.0479139	0.887596	0.189135	0.0836609	0.715241	0.00858158	0.165905	0.31517	0.715021	0.0232525	0.957922	0.567851	-0.036297	0.926204	0.470098	0.0457971	0.888437	0.150532	-0.108821	0.686845	0.442967	-0.0588764	0.887596	0.866482	-0.0106652	0.978988
Total breakfast cereals	0.55921	-0.0381237	0.925044	0.173132	-0.0882193	0.706832	0.9971	0.000235867	0.999704	0.327406	0.0623171	0.825545	0.260852	-0.0716684	0.789591	0.289672	0.0672281	0.817469	0.429805	-0.0502554	0.883375	0.627298	0.0308552	0.952258	0.863124	0.010936	0.978988	0.208806	0.0952021	0.742713	0.849354	-0.0145886	0.978171	0.697224	0.0246774	0.956251
Cornflakes or Special K	0.820617	0.0148066	0.965901	0.374892	-0.057531	0.853844	0.480652	0.0457389	0.88881	0.501665	0.0427739	0.895784	0.227673	0.0768798	0.748042	0.0620339	0.118198	0.557051	0.768255	-0.018766	0.958668	0.856151	0.0115223	0.978171	0.658607	0.0280229	0.95366							0.312485	0.064006	0.822065
Musli or wholegrain cereals (e.g., All bran)	0.301496	-0.0673956	0.822065	0.374892	-0.057531	0.853844	0.480652	0.0457389	0.88881	0.340827	0.0606138	0.832952	0.172492	-0.0869043	0.706832	0.854331	-0.0116696	0.978171	0.676247	-0.0265928	0.955662	0.797265	0.0163278	0.958668	0.251841	-0.0725947	0.773551	0.976312	-0.00225423	0.999704	0.911012	-0.00858418	0.991322	0.986527	0.00107126	0.999704
Oat pillows or Cheerios	0.796531	0.0168363	0.958668	0.708809	-0.0242294	0.957922	0.995924	-0.000331476	0.999704	0.948315	-0.00412872	0.997548	0.715526	0.0232566	0.957922	0.0572789	0.120407	0.549815	0.60829	-0.032635	0.939431	0.752561	0.0200374	0.958668	0.787072	0.0171338	0.958668	0.3725	0.0676268	0.853844	0.446888	0.0583724	0.887596	0.552315	0.0376863	0.925044
Sweet cereals (e.g., Frosties)	0.820617	0.0148066	0.965901	0.374892	-0.057531	0.853844	0.480652	0.0457389	0.88881	0.501665	0.0427739	0.895784	0.227673	0.0768798	0.748042	0.0620339	0.118198	0.557051	0.768255	-0.018766	0.958668	0.856151	0.0115223	0.978171	0.658607	0.0280229	0.95366							0.312485	0.064006	0.822065
Other breakfast cereals	0.565551	-0.0375105	0.925044	0.208183	-0.0815311	0.742713	0.621763	-0.0320048	0.948903	0.340831	0.0606133	0.832952	0.258137	-0.0720769	0.78463	0.858062	-0.0113675	0.978822	0.67625	-0.0265926	0.955662	0.797267	0.0163276	0.958668	0.266372	0.0704188	0.790229	0.211421	0.09466	0.742713	0.324685	-0.0755395	0.825545	0.991018	0.000714166	0.999704
Total fruit and berries	0.0943963	-0.108903	0.631141	0.754412	-0.0202968	0.958668	0.294753	-0.0679085	0.821696	0.160581	0.0891905	0.695695	0.64474	-0.029421	0.95366	0.0114761	-0.159649	0.317847	0.509874	0.0419573	0.896273	0.265189	-0.070735	0.790229	0.328181	0.0619672	0.825545	0.928057	0.00685462	0.993158	0.204191	0.0972934	0.741082	0.0888804	-0.107612	0.617507
Jam or applesauce	0.11348	0.103081	0.646746	0.83711	0.0133399	0.973958	0.947035	0.00431059	0.997548	0.497995	-0.0431413	0.895784	0.691037	0.025362	0.955662	0.0215259	0.145334	0.392616	0.635116	-0.0302178	0.953328	0.0454228	-0.126661	0.509784	0.948383	0.00410671	0.997548	0.135341	-0.113011	0.686796	0.481307	0.0540498	0.888895	0.468714	0.0459398	0.888122
Total fruit and berries (without juice)	0.0304537	-0.14062	0.461884	0.593502	-0.034625	0.932834	0.735588	-0.0219103	0.958668	0.0431	0.128301	0.499071	0.920012	0.00640886	0.992259	0.0176265	-0.150007	0.389331	0.82228	-0.0143055	0.966539	0.325519	-0.062434	0.825545	0.0812427	0.110265	0.596522	0.813367	0.0179218	0.965156	0.608541	0.0393233	0.939431	0.0310465	-0.136161	0.461884
Banana	0.00774824	-0.172583	0.31517	0.974495	-0.00207456	0.999704	0.911661	-0.00719889	0.991322	0.753199	0.0200246	0.958668	0.789246	-0.0170578	0.958668	0.508113	-0.0420468	0.895784	0.784782	0.0173927	0.958668	0.503556	0.0424991	0.895784	0.186352	0.0836803	0.715241	0.805728	0.0186699	0.961994	0.955023	0.00433203	0.997548	0.278417	-0.068676	0.804378
Apple	0.148937	-0.0940416	0.686845	0.185223	-0.0858085	0.715241	0.53159	-0.0405763	0.912458	0.017853	0.150012	0.389331	0.433997	-0.0499017	0.883375	0.142433	-0.0930329	0.686845	0.87401	0.0100993	0.980154	0.426143	-0.0505525	0.883375	0.0775272	0.111628	0.596522	0.840542	0.015274	0.977172	0.938287	0.00594676	0.996216	0.00194847	-0.194641	0.185227
Orange	0.536229	0.0403746	0.916739	0.585765	0.0353521	0.932834	0.548557	-0.0389134	0.925044	0.31544	0.0638742	0.822065	0.906842	-0.00746858	0.98985	0.00827588	-0.166672	0.31517	0.266885	-0.0706276	0.790229	0.912318	0.00699928	0.991322	0.653451	-0.0284753	0.95366	0.654858	0.0339277	0.95366	0.873781	-0.0122013	0.980154	0.0650276	-0.116644	0.560724
Berries	0.736256	0.0219921	0.958668	0.421381	0.0521367	0.883375	0.713423	-0.0238277	0.957922	0.145383	0.0925399	0.686845	0.747083	0.0205798	0.958668	0.0233965	-0.143348	0.396924	0.905254	-0.0075811	0.98985	0.200293	0.0812729	0.731432	0.335287	0.0610648	0.832319	0.564309	-0.0437426	0.925044	0.323899	0.075662	0.825545	0.0194813	-0.147389	0.391595
Kiwi	0.45889	0.0483395	0.887596	0.685543	0.0262695	0.955662	0.583213	-0.0355928	0.932834	0.379229	0.0559624	0.857821	0.43523	-0.0497681	0.883375	0.308973	-0.0646012	0.822065	0.564029	0.03673	0.925044	0.528052	0.0400917	0.909595	0.705596	-0.0239612	0.957922	0.679112	-0.031398	0.955662	0.671183	0.0325988	0.955662	0.137871	-0.0939162	0.686796
Grapes	0.296172	-0.0681404	0.821696	0.394311	-0.0552314	0.865063	0.393372	0.055341	0.864352	0.323581	0.0628108	0.825545	0.855664	0.0116087	0.978171	0.046584	0.125992	0.512606	0.569349	-0.03623	0.9266	0.0408096	-0.12947	0.492076	0.583656	0.0347557	0.932834	0.862909	-0.0131085	0.978988	0.127525	-0.116652	0.664497	0.673713	0.0267054	0.955662
Other fruit	0.693905	-0.0256962	0.956251	0.992538	0.000606863	0.999704	0.976421	0.00191784	0.999704	0.3813	0.05572	0.857857	0.593433	0.0340629	0.932834	0.000362661	-0.22378	0.0587914	0.987014	-0.00103668	0.999704	0.0969597	-0.105209	0.631141	0.351389	-0.0590643	0.841281	0.815215	-0.0177411	0.965156	0.546044	-0.0463448	0.923356	0.554963	0.0374357	0.925044
Total sauce	0.929171	-0.00580454	0.993158	0.730023	0.0223899	0.958668	0.768075	-0.0191334	0.958668	0.96957	-0.00242971	0.999704	0.310689	-0.0646341	0.822065	0.0248011	-0.141946	0.411329	0.444349	0.0486879	0.887596	0.340739	0.0605025	0.832952	0.328046	-0.0619844	0.825545	0.66049	0.0333371	0.95366	0.190268	0.10035	0.715241	0.761379	0.0192618	0.958668
Vinaigrette	0.301496	-0.0673956	0.822065	0.374892	-0.057531	0.853844	0.480652	0.0457389	0.88881	0.501665	0.0427739	0.895784	0.11305	-0.100877	0.646746	0.478258	0.0450508	0.88881	0.768255	-0.018766	0.958668	0.856151	0.0115223	0.978171	0.100945	0.103772	0.639435	0.0755462	0.134306	0.5884	0.487755	-0.053259	0.892672	0.324077	-0.0624941	0.825545
Ketchup	0.63743	0.0307693	0.95366	0.758596	-0.0199399	0.958668	0.360117	0.0593299	0.841281	0.761337	-0.0193433	0.958668	0.593971	-0.0340133	0.932834	0.0098469	-0.162971	0.31517	0.834637	0.0132958	0.971856	0.559263	0.0371046	0.925044	0.669813	-0.0270445	0.955662	0.287817	0.0805646	0.813808	0.918406	0.00786835	0.991922	0.181802	0.0845499	0.712369
Creme fraiche	0.63006	-0.0314446	0.952258	0.329798	0.063172	0.828185	0.519363	-0.0417912	0.904237	0.508245	-0.0421188	0.895784	0.764223	-0.0191411	0.958668	0.0372451	-0.13183	0.489555	0.235429	0.0754631	0.754785	0.399132	0.053557	0.867521	0.135496	-0.0944838	0.686796	0.971578	-0.00270493	0.999704	0.147616	0.110877	0.686845	0.603829	0.0329082	0.939175
Bearnaise	0.8696	-0.0107201	0.979888	0.487424	0.0450365	0.892672	0.207046	-0.0817346	0.742713	0.793896	0.016639	0.958668	0.349743	-0.0596265	0.841281	0.311346	-0.0642858	0.822065	0.506401	-0.0423019	0.895784	0.682781	0.0259724	0.955662	0.784681	-0.017331	0.958668	0.976313	-0.00225419	0.999704	0.597627	0.0405246	0.936769	0.63375	0.0302176	0.952258
Other sauce	0.227473	0.0786907	0.748042	0.585494	-0.0353776	0.932834	0.994199	-0.000471739	0.999704	0.57607	0.0356016	0.931639	0.550101	-0.038127	0.925044	0.530098	-0.0398932	0.9113	0.429367	0.0503031	0.883375	0.653721	0.028509	0.95366	0.854207	0.0116562	0.978171	0.401094	-0.0636819	0.869434	0.591938	0.0411547	0.932834	0.994772	0.000415645	0.999704
Pancake	0.148534	0.0941344	0.686845	0.0401093	0.132603	0.492076	0.212647	-0.0807398	0.742713	0.84231	-0.0126706	0.977669	0.0710662	-0.114822	0.577687	0.038776	0.130794	0.492076	0.568165	-0.0363411	0.926204	0.157808	0.0896025	0.691418	0.0115462	-0.159199	0.317847	0.42653	-0.0603114	0.883375	0.224115	-0.0931707	0.748042	0.90708	0.00740435	0.98985
Pizza	0.920972	-0.00647855	0.992259	0.0530479	0.125036	0.545049	0.964472	-0.00289029	0.999704	0.789319	-0.0170172	0.958668	0.0927986	-0.106966	0.629736	0.00398185	0.181516	0.231323	0.79514	0.0165362	0.958668	0.86268	0.0109939	0.978988	0.305366	-0.0649529	0.822065	0.411154	-0.0623342	0.883375	0.780847	0.0213671	0.958668	0.689464	-0.0253439	0.955662
Lasagna	0.610751	-0.0332298	0.940376	0.437033	0.0504001	0.883375	0.829993	0.0139315	0.968768	0.656057	0.0283608	0.95366	0.814282	0.0149914	0.965156	0.0538013	-0.12212	0.545067	0.169769	0.0872801	0.706832	0.511111	0.0417503	0.897366	0.145093	-0.0922347	0.686845	0.520439	-0.0487616	0.904571	0.508368	0.0507675	0.895784	0.180528	0.0847961	0.712369
Dairy products	0.157581	0.0920924	0.691418	0.030112	0.140024	0.461884	0.062234	-0.120551	0.557051	0.212575	-0.0792692	0.742713	0.563787	0.0368275	0.925044	0.000524466	0.217785	0.0765196	0.174891	0.0862481	0.706832	0.17462	-0.0861283	0.706832	0.690987	-0.0252128	0.955662	0.221341	-0.0926466	0.748042	0.18099	-0.102478	0.712369	0.0970535	-0.104969	0.631141
Cow’s milk	0.00969888	0.167699	0.31517	0.00337356	0.188511	0.205085	0.0480696	-0.127743	0.519083	0.238314	-0.0750015	0.755671	0.083078	0.110273	0.600053	0.000156145	0.236911	0.0325451	0.376578	0.0562739	0.853844	0.0249016	-0.141848	0.411329	0.318307	0.0632422	0.824929	0.4749	-0.0542063	0.88881	0.297473	-0.0798973	0.821696	0.264751	-0.0706575	0.790229
Total meat	0.984434	-0.00127406	0.999704	0.04242	0.131114	0.497015	0.553796	0.0384051	0.925044	0.185763	-0.0841301	0.715241	0.59864	-0.033584	0.936769	0.1531	-0.090625	0.686845	0.644309	-0.0293995	0.95366	0.734272	-0.0215742	0.958668	0.0659884	-0.116232	0.563024	0.149066	-0.109211	0.686845	0.824388	-0.0170431	0.967507	0.123593	0.0974505	0.658109
Cured meat	0.437639	0.0506542	0.883375	0.232377	0.0773773	0.753419	0.855918	0.0117816	0.978171	0.694804	-0.0249856	0.956251	0.938861	-0.00489528	0.996216	0.558904	0.0371385	0.925044	0.992245	-0.000619078	0.999704	0.238769	0.074778	0.755671	0.00452351	-0.178653	0.244437	0.787621	-0.0204504	0.958668	0.866294	-0.0129317	0.978988	0.654574	0.0283767	0.95366
Red meat	0.625463	0.0318674	0.952258	0.0174852	0.153285	0.389331	0.412455	0.0531438	0.883375	0.264711	-0.0709488	0.790229	0.58871	-0.0344989	0.932834	0.297928	-0.0660906	0.821696	0.45172	-0.0479046	0.887596	0.974306	-0.00204727	0.999704	0.0250913	-0.141382	0.411329	0.179517	-0.101637	0.712369	0.984718	-0.00147124	0.999704	0.209888	0.0794152	0.742713
Offal	0.458296	0.0484034	0.887596	0.586359	0.0352961	0.932834	0.815844	0.0151112	0.965156	0.527194	0.0402564	0.909579	0.0449634	-0.127442	0.508539	0.662791	-0.0277127	0.95366	0.832237	-0.0134917	0.97061	0.0308779	0.136569	0.461884	0.22826	-0.0763197	0.748042	0.642289	0.0352534	0.95366	0.704305	0.0291442	0.957922	0.997117	-0.000229176	0.999704
Black pudding	0.632502	0.0312205	0.952258	0.129538	0.0981285	0.672585	0.750158	-0.0206603	0.958668	0.467282	0.0462741	0.888122	0.18758	-0.0839549	0.715241	0.813642	0.0149832	0.965156	0.91637	-0.00668818	0.991827	0.0322907	0.13545	0.461884	0.117774	-0.0989819	0.652511	0.705728	0.028661	0.957922	0.651887	0.0346416	0.95366	0.696435	0.024745	0.956251
Sausage	0.181365	0.0871146	0.712369	0.0716664	0.116481	0.577687	0.86616	0.0109359	0.978988	0.254425	-0.0724931	0.776583	0.245077	0.0740847	0.765669	0.283174	0.0681387	0.811073	0.485938	0.0443583	0.892672	0.506155	0.0422409	0.895784	0.00229304	-0.191645	0.185227	0.645807	-0.0348813	0.95366	0.820917	-0.0173857	0.965901	0.65062	0.0287243	0.95366
Meat dish	0.999019	8.03099e-05	0.999704	0.0672778	0.118316	0.567389	0.235285	0.0768992	0.754785	0.0840407	-0.10971	0.600984	0.499438	-0.0430841	0.895784	0.23829	0.0748542	0.755671	0.24436	-0.0740467	0.765068	0.161732	-0.0887676	0.695695	0.684439	0.025777	0.955662	0.0950241	-0.126237	0.631141	0.763833	0.0230744	0.958668	0.520876	0.0407088	0.904571
Chicken	0.313173	-0.0657915	0.822065	0.758263	0.0199682	0.958668	0.806929	-0.0158571	0.962641	0.37684	-0.0562429	0.853844	0.474372	-0.0456338	0.88881	0.0578125	-0.120151	0.551226	0.723668	0.0225165	0.958668	0.73067	0.0218783	0.958668	0.657938	-0.0280815	0.95366	0.388582	-0.0653865	0.861613	0.812231	-0.0182444	0.965156	0.0519444	0.122827	0.537496
Hamburger	0.509743	0.0430297	0.896273	0.158669	0.0912734	0.692061	0.152166	-0.0927151	0.686845	0.15394	-0.0906233	0.686845	0.433492	-0.0499565	0.883375	0.322184	0.0628649	0.825545	0.948769	0.00409243	0.997548	0.177436	0.085571	0.712369	0.000155655	-0.236495	0.0325451	0.0589385	-0.14265	0.551226	0.273702	-0.0839254	0.799101	0.504986	-0.0422717	0.895784
Minced meat	0.775878	0.0185896	0.958668	0.109397	0.103601	0.646588	0.217838	0.0798343	0.748042	0.26702	-0.0706077	0.790229	0.879455	-0.00967911	0.983218	0.00135853	-0.201523	0.141578	0.896048	0.00832169	0.986917	0.121083	0.098301	0.652511	0.11473	-0.0998068	0.648802	0.913518	-0.00824483	0.991322	0.65996	0.0337841	0.95366	0.313866	0.063824	0.822065
Total root vegetables	0.348183	-0.0612039	0.841281	0.550706	0.0387046	0.925044	0.467782	0.0470889	0.888122	0.795578	-0.0165001	0.958668	0.58668	0.0346868	0.932834	0.0844425	-0.109349	0.600984	0.174325	-0.0863611	0.706832	0.111871	-0.100799	0.646746	0.0789333	0.111106	0.596522	0.503432	0.0507645	0.895784	0.799928	-0.0194647	0.959307	0.482808	-0.044497	0.890539
Total root vegetables (without onion)	0.352084	-0.0607112	0.841281	0.561977	0.037616	0.925044	0.399571	0.0546204	0.867521	0.746933	-0.0205506	0.958668	0.61493	0.0320975	0.940443	0.113416	-0.100369	0.646746	0.145412	-0.0925334	0.686845	0.142886	-0.092928	0.686845	0.0685433	0.115159	0.571456	0.57983	0.0420126	0.932795	0.734739	-0.0260208	0.958668	0.476853	-0.0451038	0.88881
Total root vegetables (without onion and potato)	0.209572	-0.0818001	0.742713	0.24837	-0.0747969	0.767807	0.499237	-0.0438234	0.895784	0.0379961	0.131581	0.492076	0.735479	0.0215597	0.958668	0.0973315	-0.105093	0.631141	0.327058	-0.062362	0.825545	0.782036	-0.0175847	0.958668	0.0233353	0.143125	0.396924	0.230839	0.0907779	0.751433	0.356357	-0.0707547	0.841281	0.710226	-0.0235666	0.957922
