# Supplementary material for: Food and nutrient intake at 1 year of age in Northern Sweden: results from the Swedish NICE birth cohort
Source: Front Nutr. 2025 Feb 13;12:1548512. doi: 10.3389/fnut.2025.1548512 (PMC11864951; doi:10.3389/fnut.2025.1548512)
Supplement: Supplementary file 3 [file Supplementary_file_2.xlsx]

## Sheet: Sheet1
	Place			Any pet			Allergic heredity			Maternal education			Maternal BMI			Parity			Maternal smoking pre-pregnancy			Swedish mother			Maternal age			Maternal income			Paternal income			Gender
Nutrient	p-value	rho	fdr	p-value	rho	fdr	p-value	rho	fdr	p-value	rho	fdr	p-value	rho	fdr	p-value	rho	fdr	p-value	rho	fdr	p-value	rho	fdr	p-value	rho	fdr	p-value	rho	fdr	p-value	rho	fdr	p-value	rho	fdr
Energy (kcal)	0.898747	-0.00830919	0.9671	0.255819	-0.0736345	0.854586	0.753056	-0.0204126	0.962486	0.340457	0.0606601	0.885804	0.502955	-0.0427318	0.906472	0.228809	0.0763833	0.854586	0.206226	0.0803783	0.854586	0.235709	-0.0752661	0.854586	0.711513	0.023457	0.961481	0.232354	0.0904849	0.854586	0.226926	0.0926104	0.854586	0.744448	0.020676	0.961481
Protein (g)	0.581242	-0.0360071	0.93229	0.815516	-0.0151387	0.964363	0.435931	-0.0505212	0.906472	0.782712	0.0175643	0.964363	0.88165	-0.00950155	0.964363	0.494502	0.0434043	0.906472	0.205064	0.0805839	0.854586	0.0444582	-0.127228	0.563504	0.821791	0.0142877	0.964363	0.540602	0.0464299	0.920597	0.882923	0.0113109	0.964363	0.588459	0.0343133	0.932945
Fat (g)	0.398019	0.0551492	0.892443	0.846085	0.0125954	0.964363	0.375895	-0.0574104	0.885804	0.915944	0.00672232	0.973003	0.567525	-0.0364752	0.926338	0.0368385	0.132111	0.563504	0.379631	0.0559153	0.885804	0.0751831	-0.112742	0.641035	0.650966	-0.0286939	0.945152	0.727752	0.0264241	0.961481	0.441999	0.0590013	0.906472	0.654599	0.0283744	0.945152
Carbohydrates (g)	0.364937	-0.059112	0.885804	0.0173661	-0.153446	0.459903	0.984314	0.00127579	0.990427	0.10811	0.102071	0.686815	0.35297	-0.0592291	0.885804	0.543941	0.0385604	0.920597	0.197064	0.0820229	0.854586	0.555339	-0.0374756	0.920597	0.283567	0.0679465	0.882667	0.0573786	0.143529	0.598246	0.101479	0.125296	0.665784	0.866447	0.0106679	0.964363
Fiber (g)	0.931493	0.00561379	0.979882	0.729845	0.0224052	0.961481	0.50237	-0.0435043	0.906472	0.278471	0.0689457	0.871734	0.549858	-0.0381502	0.920597	0.71913	0.022856	0.961481	0.77885	-0.0178847	0.964363	0.155654	-0.0900674	0.820032	0.066223	0.116132	0.640485	0.645187	0.0349468	0.945152	0.0688098	0.139087	0.641035	0.418843	-0.05125	0.906472
Salt (g)	0.810369	-0.0156683	0.964363	0.461859	0.0477171	0.906472	0.548577	0.0389115	0.920597	0.596048	-0.0337535	0.932945	0.178478	-0.0857122	0.852334	0.25617	0.0720825	0.854586	0.374389	-0.056532	0.885804	0.0658576	-0.116521	0.640485	0.693474	0.0249991	0.960835	0.922658	-0.00737052	0.976932	0.447014	0.0583563	0.906472	0.252621	0.0724758	0.854586
Water (g)	0.852986	-0.0121007	0.964363	0.849009	0.0123532	0.964363	0.0342053	-0.136764	0.563504	0.828843	0.0137689	0.964363	0.928536	-0.00572398	0.97836	0.0813015	0.110465	0.662521	0.0179693	0.149861	0.459903	0.538834	-0.0390502	0.920597	0.328696	0.0619014	0.885804	0.395202	0.0644806	0.892443	0.35518	0.0709276	0.885804	0.509838	-0.0417918	0.91257
Monosaccharides (g)	0.502452	-0.0437731	0.906472	0.000721711	-0.216786	0.0779447	0.736685	0.021816	0.961481	0.0109562	0.160982	0.352071	0.527614	-0.0402972	0.920597	0.0940617	-0.106128	0.662521	0.749303	-0.0203515	0.961481	0.396541	-0.0538515	0.892443	0.0242426	0.142211	0.506748	0.103485	0.123139	0.665784	0.590744	0.0412873	0.932945	0.379983	-0.0556491	0.885804
Disaccharides (g)	0.559077	-0.0381365	0.920597	0.0849832	-0.111421	0.662521	0.208945	-0.0813952	0.854586	0.724062	0.022483	0.961481	0.185462	0.0843583	0.852334	0.161688	0.088777	0.820674	0.0184529	0.149245	0.459903	0.198678	-0.0815645	0.854586	0.728767	0.0219948	0.961481	0.220768	0.0927611	0.854586	0.689916	0.0306374	0.960835	0.957139	-0.00340933	0.982494
Sucrose (g)	0.166755	-0.09011	0.826334	0.0350586	-0.136127	0.563504	0.974904	0.00204126	0.988517	0.408182	0.0526437	0.902737	0.659273	0.0281349	0.945152	0.613796	0.0320701	0.941925	0.686574	0.0256964	0.960835	0.297615	-0.0661334	0.88569	0.410092	0.0522186	0.903877	0.618591	0.0377826	0.941925	0.658685	0.0339192	0.945152	0.790799	0.0168267	0.964363
Whole grain (g)	0.326805	0.0639677	0.885804	0.262943	0.0725445	0.854586	0.00843681	-0.16968	0.321591	0.810183	-0.0152975	0.964363	0.657586	0.0282836	0.945152	0.489116	0.0439471	0.906472	0.00649323	0.172063	0.280507	0.599367	-0.0333816	0.933629	0.268343	-0.07013	0.864261	0.746752	0.0245124	0.961481	0.213831	0.0952645	0.854586	0.876005	-0.00989806	0.964363
Sum Saturated fatty acids (g)	0.21737	0.0804231	0.854586	0.891622	0.00884099	0.966766	0.296838	-0.0676167	0.88569	0.78925	-0.0170229	0.964363	0.795527	-0.0165378	0.964363	0.00475908	0.178	0.25699	0.180691	0.0851064	0.852334	0.0471811	-0.125653	0.563504	0.883402	-0.00930323	0.964363	0.696432	0.0296126	0.960835	0.558055	0.044967	0.920597	0.825724	0.0139673	0.964363
Fatty acid 4:0-10:0 (g)	0.372752	0.0581566	0.885804	0.776625	-0.0184086	0.964363	0.611876	-0.0329153	0.941925	0.4333	-0.049876	0.906472	0.548612	-0.0382694	0.920597	1.54297e-05	0.269647	0.00499922	0.796237	0.0164457	0.964363	0.0727568	-0.113686	0.641035	0.580551	0.0350427	0.93229	0.88362	0.0111128	0.964363	0.955496	-0.0042864	0.982494	0.356854	-0.0583986	0.885804
Fatty acid 12:0 (g)	0.262112	0.0731327	0.854586	0.899005	-0.00823544	0.9671	0.213273	-0.0806297	0.854586	0.631512	-0.0305399	0.941925	0.838042	-0.0130447	0.964363	0.000125792	0.240163	0.0210459	0.369191	0.0571488	0.885804	0.0323344	-0.135416	0.563504	0.578126	0.0352673	0.93229	0.894487	0.0100688	0.9671	0.846148	0.0149029	0.964363	0.728757	-0.0219957	0.961481
Fatty acid 14:0 (g)	0.292438	0.0686682	0.88569	0.962784	0.00302773	0.982494	0.362237	-0.0590689	0.885804	0.451065	-0.047974	0.906472	0.86136	-0.0111459	0.964363	0.000275236	0.228161	0.0356706	0.381388	0.0557098	0.885804	0.0379892	-0.131322	0.563504	0.838915	0.0128949	0.964363	0.956811	0.00411145	0.982494	0.945696	0.00523165	0.982494	0.586069	-0.0345332	0.932945
Fatty acid 16:0 (g)	0.257911	0.0737784	0.854586	0.980642	-0.00157442	0.988517	0.144244	-0.0945358	0.785462	0.938769	0.00489264	0.982494	0.954898	-0.0036096	0.982494	0.0414013	0.129095	0.563504	0.0424705	0.128688	0.563504	0.0439298	-0.127543	0.563504	0.675606	-0.0265412	0.95589	0.460848	0.0559426	0.906472	0.361109	0.0700601	0.885804	0.848751	0.0120976	0.964363
Fatty acid 18:0 (g)	0.457657	0.0484721	0.906472	0.592079	0.0347584	0.932945	0.736685	-0.021816	0.961481	0.763608	-0.0191537	0.964363	0.465823	-0.04652	0.906472	0.0225421	0.144237	0.489922	0.89217	0.00863399	0.966766	0.0703945	-0.114631	0.641035	0.542861	-0.038586	0.920597	0.970734	0.00278525	0.987497	0.902805	0.00937966	0.967922	0.48021	0.0447612	0.906472
Fatty acid 20:0 (g)	0.318697	0.0650465	0.885804	0.0443035	0.12995	0.563504	0.95923	-0.00331705	0.982494	0.849878	-0.012055	0.964363	0.121523	-0.0985827	0.735953	0.0121616	0.158375	0.352071	0.274733	-0.069483	0.871734	0.481511	-0.0447188	0.906472	0.764833	-0.0189746	0.964363	0.89994	-0.00954558	0.9671	0.651081	0.0347273	0.945152	0.590853	0.0340933	0.932945
Sum Monounsaturated fatty acids (g)	0.598632	0.0343629	0.933629	0.718646	0.0233741	0.961481	0.496118	-0.0441422	0.906472	0.79703	0.0163802	0.964363	0.474987	-0.0455704	0.906472	0.16849	0.0873649	0.827132	0.623635	0.0312468	0.941925	0.140297	-0.0935315	0.785462	0.33933	-0.0605569	0.885804	0.637066	0.0358074	0.941925	0.412285	0.062912	0.905629	0.448415	0.0480606	0.906472
Fatty acid 16:1 (g)	0.978512	-0.00175888	0.988517	0.0916635	0.10912	0.662521	0.960797	-0.00318947	0.982494	0.519706	-0.0409882	0.916943	0.5502	-0.0381175	0.920597	0.66528	0.0274949	0.9488	0.442123	-0.0489259	0.906472	0.321265	-0.0629842	0.885804	0.330948	-0.0616144	0.885804	0.814226	-0.0178379	0.964363	0.749089	-0.0245631	0.961481	0.554255	0.0375027	0.920597
Fatty acid 18:1 (g)	0.59262	0.0349289	0.932945	0.806831	0.0158653	0.964363	0.447623	-0.0492454	0.906472	0.781699	0.0176483	0.964363	0.470355	-0.0460491	0.906472	0.167052	0.0876598	0.826334	0.49362	0.0435811	0.906472	0.157111	-0.0897524	0.820674	0.315502	-0.0636091	0.885804	0.634424	0.0360884	0.941925	0.356905	0.0706743	0.885804	0.447376	0.0481706	0.906472
Sum Polyunsaturated fatty acids (g)	0.862013	0.01135	0.964363	0.933065	-0.00544992	0.979945	0.459489	-0.0479696	0.906472	0.341012	0.0605906	0.885804	0.379355	-0.0560613	0.885804	0.493095	0.0435458	0.906472	0.355552	0.0587933	0.885804	0.224123	-0.0771556	0.854586	0.59539	-0.0336776	0.932945	0.480851	0.0534795	0.906472	0.162438	0.106988	0.820674	0.541539	0.0387124	0.920597
Fatty acid 18:2 (g)	0.698639	0.0252783	0.960835	0.841703	-0.0129587	0.964363	0.219884	-0.0794815	0.854586	0.325011	0.0626258	0.885804	0.380156	-0.0559673	0.885804	0.475319	0.045352	0.906472	0.163375	0.0886011	0.820674	0.205724	-0.0803048	0.854586	0.50096	-0.0426718	0.906472	0.329562	0.0739192	0.885804	0.103772	0.12447	0.665784	0.743136	0.0207859	0.961481
Fatty acid 20:4 (g)	0.580328	-0.0360942	0.93229	0.450557	0.0489282	0.906472	0.665282	-0.0280673	0.9488	0.881303	-0.00951026	0.964363	0.259184	-0.071919	0.854586	0.226711	-0.0767277	0.854586	0.302685	-0.0655772	0.885804	0.532301	-0.03968	0.920597	0.545976	-0.0382887	0.920597	0.976897	0.00219858	0.988517	0.573665	-0.0431976	0.93229	0.871906	0.010228	0.964363
Fatty acid 18:3 (g)	0.885488	-0.00940437	0.964363	0.49906	0.0438416	0.906472	0.713084	0.0238572	0.961481	0.677731	0.0264637	0.95589	0.0820163	-0.110653	0.662521	0.263761	0.0709462	0.854586	0.244623	-0.0740056	0.854586	0.80434	-0.015746	0.964363	0.789475	0.0169357	0.964363	0.520733	-0.0487273	0.916943	0.375661	0.0679682	0.885804	0.774815	0.0181464	0.964363
EPA (Fatty acid 20:5) (g)	0.720895	-0.0233269	0.961481	0.404298	0.0540754	0.900292	0.441754	0.0498834	0.906472	0.742805	-0.020898	0.961481	0.638125	0.0300104	0.941925	0.0425329	-0.128391	0.563504	0.45081	-0.0480009	0.906472	0.475351	-0.0453487	0.906472	0.961725	-0.00304424	0.982494	0.36844	0.0682018	0.885804	0.635857	-0.0363572	0.941925	0.544992	0.0383826	0.920597
DPA (Fatty acid 22:5) (g)	0.844024	-0.0128476	0.964363	0.354143	0.0600703	0.885804	0.258446	0.0732302	0.854586	0.742238	-0.0209457	0.961481	0.584084	0.0349277	0.932945	0.0899027	-0.107487	0.662521	0.473444	-0.0456368	0.906472	0.331058	-0.0617245	0.885804	0.543769	-0.0384992	0.920597	0.631698	0.0363788	0.941925	0.497571	-0.0520657	0.906472	0.37435	0.056309	0.885804
DHA (Fatty acid 22:6) (g)	0.695536	-0.0255521	0.960835	0.364937	0.0587381	0.885804	0.26347	0.0724647	0.854586	0.928036	-0.00575248	0.97836	0.872897	-0.01021	0.964363	0.0866845	-0.108573	0.662521	0.234267	-0.0756502	0.854586	0.558669	-0.0371607	0.920597	0.791061	-0.0168051	0.964363	0.876412	0.0118065	0.964363	0.491064	-0.0528553	0.906472	0.556583	0.0372827	0.920597
Cholesterol (mg)	0.807573	-0.0159039	0.964363	0.240469	0.0760567	0.854586	0.089139	-0.109973	0.662521	0.922367	0.006207	0.976932	0.116474	-0.0999343	0.718809	0.925213	0.00596663	0.97804	0.216895	-0.0785282	0.854586	0.333535	-0.0614096	0.885804	0.489379	-0.0438321	0.906472	0.476842	-0.0539686	0.906472	0.345872	-0.0723078	0.885804	0.851468	-0.0118777	0.964363
Vitamin A (ug)	0.944698	-0.00452973	0.982494	0.00162453	-0.202374	0.150385	0.244572	-0.075399	0.854586	0.0226816	0.144379	0.489922	0.844782	-0.0124947	0.964363	0.769925	-0.0185892	0.964363	0.0923472	0.106897	0.662521	0.454137	-0.047553	0.906472	0.182502	0.0844151	0.852334	0.0061738	0.205669	0.280507	0.376793	0.0678076	0.885804	0.979253	-0.00164968	0.988517
Retinol (ug)	0.888051	-0.0091925	0.965531	0.00284339	-0.191837	0.184252	0.312637	-0.0654479	0.885804	0.0508327	0.123905	0.563504	0.867811	-0.0106223	0.964363	0.45938	-0.047003	0.906472	0.0492054	0.124782	0.563504	0.835156	-0.0132267	0.964363	0.746299	0.0205209	0.961481	0.0109358	0.191404	0.352071	0.390129	0.0659369	0.892425	0.678564	-0.0262849	0.95589
Beta-Carotene (ug)	0.224462	-0.0792012	0.854586	0.627399	-0.0314884	0.941925	0.666712	-0.0279397	0.9488	0.173595	0.0865071	0.839473	0.81189	0.0151882	0.964363	0.244129	-0.0739336	0.854586	0.667674	-0.027341	0.9488	0.427658	-0.0503873	0.906472	0.123391	0.0975026	0.740348	0.623484	0.037257	0.941925	0.287491	-0.0815614	0.88569	0.878739	0.0096781	0.964363
Vitamin D (ug)	0.391125	-0.055958	0.892425	0.0122662	-0.161439	0.352071	0.802809	-0.0162025	0.964363	0.226423	0.0769303	0.854586	0.189224	0.0836443	0.854586	0.945701	-0.00432912	0.982494	0.0401929	0.130127	0.563504	0.469236	-0.0459784	0.906472	0.405885	0.0526888	0.90073	0.0498487	0.148075	0.563504	0.688753	0.0307585	0.960835	0.714471	0.0232055	0.961481
Vitamin E (mg)	0.385648	-0.0566067	0.888623	0.00595087	-0.177062	0.280507	0.460686	-0.047842	0.906472	0.0121867	0.158646	0.352071	0.997197	-0.000224223	0.997197	0.284687	-0.0679254	0.882667	0.100832	0.104225	0.665784	0.385571	-0.0551111	0.888623	0.427221	0.0503335	0.906472	0.0203863	0.174712	0.489272	0.393323	0.0654945	0.892443	0.718358	0.0228755	0.961481
Vitamin K (ug)	0.605961	-0.0336765	0.938011	0.378967	0.0570425	0.885804	0.260949	-0.0728474	0.854586	0.249126	0.0733057	0.854586	0.756592	0.0197804	0.964363	0.446996	-0.0483079	0.906472	0.565498	-0.0365917	0.926338	0.102176	-0.103609	0.665784	0.0598514	0.118955	0.605995	0.908871	0.00868966	0.968957	0.733463	-0.0261508	0.961481	0.183396	-0.0842435	0.852334
Thiamine (mg)	0.485003	-0.0455755	0.906472	0.397482	-0.0548626	0.892443	0.810422	-0.0155646	0.964363	0.192972	0.0827754	0.854586	0.513865	-0.0416473	0.91257	0.293138	0.066748	0.88569	0.220538	0.0779114	0.854586	0.0581628	-0.119985	0.598246	0.868577	0.0104963	0.964363	0.241276	0.088786	0.854586	0.206615	0.0967769	0.854586	0.658361	0.0280445	0.945152
Riboflavin (mg)	0.426512	-0.0518917	0.906472	0.184925	-0.0858666	0.852334	0.27632	-0.070551	0.871734	0.68243	0.0260555	0.959251	0.491873	0.0438462	0.906472	0.0733205	0.113465	0.641035	0.0371184	0.132182	0.563504	0.0940602	-0.106128	0.662521	0.551703	0.0377444	0.920597	0.340144	0.0723226	0.885804	0.769316	0.022523	0.964363	0.847392	-0.0122076	0.964363
Vitamin C (mg)	0.624803	-0.0319282	0.941925	0.0913017	-0.109241	0.662521	0.152012	-0.0927497	0.814082	0.0366145	0.132533	0.563504	0.846678	0.0123401	0.964363	0.0436567	-0.127707	0.563504	0.0707727	0.114709	0.641035	0.314045	-0.0639289	0.885804	0.463298	0.0465006	0.906472	0.143349	0.11076	0.785462	0.261592	0.086069	0.854586	0.745761	-0.020566	0.961481
Niacin (mg)	0.170093	-0.089409	0.828722	0.211731	-0.0809011	0.854586	0.753056	0.0204126	0.962486	0.386716	0.05509	0.888623	0.633553	-0.0304192	0.941925	0.218888	-0.0780322	0.854586	0.29815	0.0661939	0.88569	0.0494585	-0.124394	0.563504	0.906684	0.00743604	0.968957	0.159846	0.106408	0.820674	0.430998	0.0604309	0.906472	0.0883843	0.107779	0.662521
Niacin equivalents (mg)	0.294786	-0.0683359	0.88569	0.52066	-0.0416616	0.916943	0.726328	-0.022709	0.961481	0.658007	0.0281892	0.945152	0.784996	-0.0174103	0.964363	0.875897	-0.00992673	0.964363	0.200464	0.0814062	0.854586	0.042376	-0.128488	0.563504	0.864653	0.0108126	0.964363	0.314727	0.0762142	0.885804	0.706511	0.0289162	0.961481	0.273394	0.0693964	0.871734
Vitamin B6 (mg)	0.0525267	-0.126102	0.563504	0.0734015	-0.115781	0.641035	0.738168	0.0216884	0.961481	0.414041	0.0519894	0.906413	0.841955	-0.0127253	0.964363	0.850864	-0.0119506	0.964363	0.541706	0.0388529	0.920597	0.0990702	-0.104554	0.665784	0.137991	0.0938877	0.785462	0.118513	0.118098	0.724494	0.377996	0.0676371	0.885804	0.840608	0.0127575	0.964363
Vitamin B12 (ug)	0.85029	-0.0123252	0.964363	0.635369	-0.0307618	0.941925	0.845664	-0.0126303	0.964363	0.980889	0.00152569	0.988517	0.559746	0.0372096	0.920597	0.343318	0.0601806	0.885804	0.27759	0.0690719	0.871734	0.136317	-0.0944763	0.785462	0.426224	0.050442	0.906472	0.723056	0.026899	0.961481	0.852099	-0.0143197	0.964363	0.606523	0.0326636	0.938011
Phosphorus (mg)	0.899052	-0.00828403	0.9671	0.620791	-0.032094	0.941925	0.111634	-0.102956	0.70232	0.994089	0.000471894	0.995625	0.634766	0.0303106	0.941925	0.084901	0.109189	0.662521	0.0455574	0.126837	0.563504	0.0274129	-0.13951	0.55511	0.566781	0.0363241	0.926338	0.496251	0.0516207	0.906472	0.511705	0.0503692	0.91257	0.961283	-0.0030794	0.982494
Folate (ug)	0.631573	-0.0313057	0.941925	0.353172	0.0601914	0.885804	0.362237	-0.0590689	0.885804	0.801631	0.016001	0.964363	0.704488	0.0242023	0.961481	0.154429	0.0903341	0.820032	0.528942	0.0400864	0.920597	0.0530459	-0.122504	0.563504	0.0914321	0.106767	0.662521	0.883094	-0.0111634	0.964363	0.652474	0.0345791	0.945152	0.29933	-0.0657671	0.88569
Iodine (ug)	0.349522	0.0610343	0.885804	0.086702	0.110815	0.662521	0.159505	-0.0910912	0.820674	0.914105	-0.00686997	0.972644	0.606488	-0.0328656	0.938011	0.135978	0.0945577	0.785462	0.428799	-0.0503649	0.906472	0.0124963	-0.157775	0.352071	0.0504121	0.123633	0.563504	0.802464	-0.0189901	0.964363	0.775202	0.0219324	0.964363	0.262867	-0.0709361	0.854586
Iron (mg)	0.807378	-0.0159203	0.964363	0.0447042	-0.129708	0.563504	0.649632	-0.0294707	0.945152	0.00790391	0.167974	0.320109	0.738074	-0.0213401	0.961481	0.332733	-0.0615114	0.885804	0.102191	0.103813	0.665784	0.992094	0.000629842	0.995166	0.71687	0.0230017	0.961481	0.0216537	0.173022	0.489922	0.292517	0.0807187	0.88569	0.655852	0.0282645	0.945152
Calcium (mg)	0.884353	-0.00949822	0.964363	0.320237	-0.0644302	0.885804	0.10009	-0.106401	0.665784	0.850341	0.0120174	0.964363	0.143731	0.0931081	0.785462	0.137725	0.0941395	0.785462	0.00388852	0.182342	0.229069	0.149929	-0.091327	0.809618	0.861738	0.0110479	0.964363	0.293502	0.0796237	0.88569	0.816219	0.0178499	0.964363	0.865084	-0.0107779	0.964363
Potassium (mg)	0.344608	-0.0616584	0.885804	0.225059	-0.0786	0.854586	0.365361	-0.0586862	0.885804	0.4715	0.0458374	0.906472	0.399974	0.0536786	0.893734	0.514025	0.041463	0.91257	0.0744045	0.11327	0.641035	0.0434066	-0.127858	0.563504	0.214635	0.0785973	0.854586	0.208914	0.0951795	0.854586	0.678045	0.031878	0.95589	0.827074	-0.0138573	0.964363
Magnesium (mg)	0.961254	-0.00317236	0.982494	0.685416	0.0262807	0.960835	0.269415	-0.0715716	0.864261	0.959001	-0.00327431	0.982494	0.701917	-0.0244234	0.961481	0.115903	0.0996867	0.718809	0.244623	0.0740056	0.854586	0.0930828	-0.106443	0.662521	0.215179	0.0785044	0.854586	0.576373	0.0423961	0.93229	0.142438	0.112305	0.785462	0.871906	-0.010228	0.964363
Sodium (mg)	0.81376	-0.0153829	0.964363	0.45168	0.0488071	0.906472	0.548577	0.0389115	0.920597	0.5772	-0.0354963	0.93229	0.179119	-0.0855864	0.852334	0.254621	0.0723172	0.854586	0.381388	-0.0557098	0.885804	0.0629682	-0.11778	0.627745	0.699867	0.0244509	0.960835	0.903693	-0.00918581	0.967922	0.450307	0.0579349	0.906472	0.252621	0.0724758	0.854586
Selenium (ug)	0.695136	-0.0255874	0.960835	0.3341	0.0626136	0.885804	0.329956	-0.0631515	0.885804	0.876427	-0.00990398	0.964363	0.4448	-0.0487386	0.906472	0.936318	0.0050786	0.981771	0.783807	-0.0174735	0.964363	0.141643	-0.0932166	0.785462	0.765493	0.0189198	0.964363	0.5381	-0.0467168	0.920597	0.363159	-0.0697624	0.885804	0.743136	0.0207859	0.961481
Zinc (mg)	0.882143	-0.00968107	0.964363	0.593371	0.0346373	0.932945	0.351944	-0.0603447	0.885804	0.990281	0.000775875	0.994887	0.698618	-0.0247074	0.960835	0.247577	0.0733972	0.854586	0.355552	0.0587933	0.885804	0.0518268	-0.123134	0.563504	0.967522	-0.00258286	0.985777	0.949064	0.0048498	0.982494	0.511705	0.0503692	0.91257	0.823024	0.0141872	0.964363
Sugars (g)	0.00260554	0.194727	0.184252	0.00204967	0.198062	0.166023	0.0714331	-0.116576	0.641035	0.237196	-0.07518	0.854586	0.126402	0.0973175	0.751454	0.000129913	0.239681	0.0210459	0.450188	0.0480668	0.906472	0.0487824	-0.124763	0.563504	0.34991	0.0592456	0.885804	0.490429	-0.0523198	0.906472	0.503596	-0.0513395	0.906472	0.200801	-0.0810186	0.854586
Sum Trans fatty acids (g)	0.956742	-0.00354218	0.982494	0.45168	0.0488071	0.906472	0.102779	-0.105571	0.665784	0.626603	-0.03098	0.941925	0.645357	0.0293662	0.945152	1.37135e-05	0.271204	0.00499922	0.200464	0.0814062	0.854586	0.333535	-0.0614096	0.885804	0.909145	-0.00723904	0.968957	0.623297	-0.037277	0.941925	0.416468	-0.0623517	0.906472	0.216029	-0.0783597	0.854586
